# Supplementary material for: Enhanced Nitric Oxide Sensing Performance of Conjugated Polymer Films through Incorporation of Graphitic Carbon Nitride
Source: Int J Mol Sci. 2023 Jan 6;24(2):1158. doi: 10.3390/ijms24021158 (PMC9864893; doi:10.3390/ijms24021158)
Supplement: Supplementary file 1 [file ijms-24-01158-s001.zip]

Archive with 1 entries (1 files):
- Kyokunzire et al_Supporting Information.pdf
